# Supplementary material for: Magnetic Resonance Imaging as the Primary Imaging Modality in Children Presenting with Inflammatory Nontraumatic Atlantoaxial Rotatory Subluxation
Source: Children (Basel). 2021 Apr 23;8(5):329. doi: 10.3390/children8050329 (PMC8144996; doi:10.3390/children8050329)
Supplement: Supplementary file 1 [file children-08-00329-s001.zip]

Archive with 1 entries (1 files):
- children-1104177-supplementary.xlsx
