# Supplementary material for: Magnetic Resonance Imaging as the Primary Imaging Modality in Children Presenting with Inflammatory Nontraumatic Atlantoaxial Rotatory Subluxation
Source: Children (Basel). 2021 Apr 23;8(5):329. doi: 10.3390/children8050329 (PMC8144996; doi:10.3390/children8050329)
Supplement: Supplementary file 1 [file children-08-00329-s001.zip › children-1104177-supplementary.xlsx]

## Sheet: Tabelle1
Journal	Author	Year	PMID	T2w sagittal	T2w axial	T2w coronal	T1w post CA sagittal	T1w post CA sagittal fatsat		Other
Acta Neurochir	Ugur HC et al.	2003	12545265				1
Neuropediatrics	Wurm G et al.	2004	15127314	1
European Radiology	Harth M et al.	2004	14968258	1	1	1
J Rheumatol.	Panopalis P et al.	2005	16078346					1
Spine	Yamazaki M et al.	2008	18317184	1			1
Clinical Neuroradiology	Salpietro V et al.	2012	22476653	1		1
Ann Rehabil Med	Park SH et al.	2013	24236260	1	1
J Clin Neurosci.	Di Cola F et al.	2013	23453157				1			T1w post CA axial, coronal
Neuropediatrics	Pavlidis et al.	2014	25381746			1
Korean J Spine	Lee JK et al.	2015	26217388					1
Pediatric Emergency Care	Reichman EF et al.	2015	26244725							T1w axial
Auris Nasus Larynx	Kourelis K et al.	2015	25805067	1
BMC Ophthalmology	Allegrini et al.	2016	26931792							T2w axial fatsat
Childs Nerv Syst.	Ozalp H et al.	2018	30361761	1	1
Neurochirurgie	Fath L et al.	2018	29731316		1
Laryngoscope Investig Otolaryngol	Chua AJK et al.	2019	31637293	1	1			1
Indian J Pediartr.	Spinnato et al.	2019	30105566	1		1
World Neurosurg	Chryssikos et al.	2020	32147559	1				1
